# Supplementary material for: Associations between NK Cells in Different Immune Organs and Cellular SIV DNA and RNA in Regional HLADR− CD4+ T Cells in Chronically SIVmac239-Infected, Treatment-Naïve Rhesus Macaques
Source: Viruses. 2022 Nov 13;14(11):2513. doi: 10.3390/v14112513 (PMC9697022; doi:10.3390/v14112513)
Supplement: Supplementary file 1 [file viruses-14-02513-s001.zip]

Archive with 1 entries (1 files):
- viruses-2003296-supplementary.pdf
